# Supplementary material for: Stage-specific disruption of X chromosome expression during spermatogenesis in sterile house mouse hybrids
Source: G3 (Bethesda). 2021 Dec 2;12(2):jkab407. doi: 10.1093/g3journal/jkab407 (PMC9210296; doi:10.1093/g3journal/jkab407)
Supplement: jkab407_Supplementary_Table_S1 [file jkab407_supplementary_table_s1.zip]

Archive with 2 entries (1 files):
- jkab407_Supplementary_Table_S1/
- jkab407_Supplementary_Table_S1/jkab407_Supplementary_Table_S1.csv
