# Supplementary material for: Stage-specific disruption of X chromosome expression during spermatogenesis in sterile house mouse hybrids
Source: G3 (Bethesda). 2021 Dec 2;12(2):jkab407. doi: 10.1093/g3journal/jkab407 (PMC9210296; doi:10.1093/g3journal/jkab407)
Supplement: jkab407_Supplementary_Table_S1 [file jkab407_supplementary_table_s1.zip › jkab407_Supplementary_Table_S1/jkab407_Supplementary_Table_S1.csv]

mouse ID	cross	colony established	date born	date phenotyped	age at phenotyping	body weight (g)	testes weight (mg)	seminal vesicle weight (mg)	motile sperm	nonmotile sperm	prpoption motile sperm	sperm count (1x10^6)	body length (mm)	tail length (mm)	right hind foot length (mm)	left ear length (mm)	normal sperm heads	mildly abnormal sperm heads	abnormal sperm heads	severly abnormal sperm heads	sperm head morphology index
CCPP21.1M	CC.PP	2010	17-Mar-12	21-May-12	65	18.47	176	103	128	19	0.87	19.4	156	61	17.5	14	113	0	0	0	3
CCPP21.2M	CC.PP	2010	17-Mar-12	1-Jun-12	76	17.15	118.8	188.8	44	30	0.59	23.4	153	63	17.5	18.5	117	0	0	0	3
CCPP21.3M	CC.PP	2010	17-Mar-12	18-May-12	62	18.24	169.3	57.2	47	7	0.87	9	155	64	18	14	131	0	0	0	3
CCPP23.2M	CC.PP	2010	10-May-12	6-Aug-12	88	20.56	207.9	123.7	97	15	0.87	12.7	154	60.5	12.5	13	195	0	1	1	2.97
CCPP27.3M	CC.PP	2010	5-Nov-12	17-Jan-13	73	17.51	185.3	76.5	55	8	0.87	17.8	151	59	12	13	92	12	1	0	2.87
CCWW2.1M	CC.WW	2010	14-Nov-11	31-Jan-12	78	23.63	141.3	123.8	20	11	0.65	12.4	181	83	20.5	16	0	0	26	101	0.2
CCWW5.1M	CC.WW	2010	18-Jan-12	12-Apr-12	85	17.62	124.1	79.9	NA	NA	NA	3.2	168	73	19	15.5	0	0	95	57	0.63
CCWW5.2M	CC.WW	2010	18-Jan-12	16-Apr-12	89	16.48	114.6	93.1	9	5	0.64	8.4	157	68	17.5	15.5	0	1	81	36	0.7
CCWW5.3M	CC.WW	2010	18-Jan-12	3-Apr-12	76	19.43	109.1	110.3	1	0	1	0.2	163	72	18	15.5	0	0	85	39	0.69
WWCC13.1M	WW.CC	2010	22-Jun-12	14-Sep-12	84	21.96	113.5	94.1	10	6	0.63	3	180	84	19.5	16	7	15	72	5	1.24
WWCC14.1M	WW.CC	2010	18-Oct-12	19-Dec-12	62	17.26	119.3	92.2	10	2	0.83	4	172	75	20	14.5	14	8	91	23	1.1
WWCC7.1M	WW.CC	2010	2-Dec-11	21-Feb-12	81	17.11	109.9	103	17	3	0.85	4.4	167	74	18.5	16	12	16	86	8	1.26
WWCC7.2M	WW.CC	2010	2-Dec-11	17-Feb-12	77	21.57	115.8	169	NA	NA	NA	7.4	171	79	19	15.5	18	22	88	12	1.33
WWCC8.1M	WW.CC	2010	13-Jan-12	14-Mar-12	61	17.01	109.5	103.4	15	3	0.83	5.2	165	75	19.5	16	16	40	57	5	1.57
WWCC9.1M	WW.CC	2010	5-Apr-12	13-Jun-12	69	17.31	106.5	74.9	6	5	0.55	2.4	160	69	19	15.5	9	35	60	5	1.44
WWLL13.1M	WW.LL	2010, sire 2013	20-Nov-13	29-Jan-14	70	19.0025	210.5	76	63	30	0.68	23.6	168	72	19	13	131	1	0	0	2.99
WWLL3.1M	WW.LL	2010	1-Apr-12	4-Jun-12	64	17.18	186.6	95.8	78	6	0.93	15	159	72	19	15	133	0	0	0	3
WWLL4.1M	WW.LL	2010	5-Apr-12	5-Jun-12	61	16.87	197	NA	52	9	0.85	21.4	160	72	19	15	149	0	1	0	2.99
WWLL6.1M	WW.LL	2010	20-Apr-12	27-Jun-12	68	18.34	211.55	95	38	20	0.66	14.2	165	74	17	12	135	3	2	0	2.95
WWLL7.2M	WW.LL	2010	18-May-12	13-Aug-12	87	16.91	219.8	76.5	58	15	0.79	13.2	168	76.5	19	12	117	0	1	0	2.98
WWLL7.3M	WW.LL	2010	18-May-12	15-Aug-12	89	18.8	202.4	100.8	66	10	0.87	14.6	166	75.5	19	13	124	0	0	0	3
